# Supplementary material for: Does Parenteral Iron Increase the Risk of Infection in Patients with Gastrointestinal Cancer? A Systematic Review and Meta-Analysis
Source: Cancers (Basel). 2026 Jun 6;18(12):1859. doi: 10.3390/cancers18121859 (PMC13297121; doi:10.3390/cancers18121859)
Supplement: Supplementary file 1 [file cancers-18-01859-s001.zip]

Archive with 1 entries (1 files):
- cancers-4348869-supplementary.pdf
